# Supplementary material for: Curcumin-based-fluorescent probes targeting ALDH1A3 as a promising tool for glioblastoma precision surgery and early diagnosis
Source: Commun Biol. 2022 Sep 1;5:895. doi: 10.1038/s42003-022-03834-7 (PMC9437101; doi:10.1038/s42003-022-03834-7)
Supplement: Supplementary file 3 — Supplementary Data 1 [file 42003_2022_3834_MOESM3_ESM.xlsx]

## Sheet: KD probe A
[Probe] µM	ALDH1A1				ALDH1A2				ALDH1A3
50	7.13996	6.83904	7.21963	6.8712	11.8726	11.815	11.8927	11.8971	11.0653	11.3557	11.1901	11.4219
25	3.94265	3.95177	3.97336	4.01128	6.08123	5.91853	6.10858	5.97708	5.93101	6.09851	5.9814	6.17002
12.5	2.57964	2.57244	2.62139	2.59692	3.51023	3.42768	3.5659	3.4296	3.55438	3.56782	3.59422	3.58318
6.25	1.88326	1.87078	1.8919	1.87174	2.25856	2.22113	2.26816	2.23409	2.33055	2.30992	2.34111	2.32239
3.125	1.55882	1.53243	1.56362	1.54538	1.73016	1.69608	1.73496	1.7148	1.74264	1.7316	1.75991	1.74552
1.5625	1.64377	1.49595	1.65193	1.50603	1.45324	1.39948	1.45708	1.41868	1.41004	1.42876	1.4158	1.44508
75	8.14734	7.65013	8.26108	7.71396	17.8021	12.424	17.8429	12.5397	15.1308	13.2658	15.3698	13.5437
37.5	5.27638	5.09977	5.30998	5.13432	9.37885	9.36301	9.4614	9.45852	8.46937	8.23229	8.57016	8.2942
18.75	3.22755	3.11764	3.24003	3.13972	4.96826	4.86748	5.03929	4.91307	4.71294	4.61647	4.75037	4.63183
9.375	2.15346	2.13234	2.15922	2.13234	2.77545	2.8844	2.78505	2.89879	2.86808	2.8844	2.88872	2.90263
4.6875	1.66057	1.62265	1.67401	1.64377	1.9754	1.973	1.98356	1.97588	1.98116	2.02724	1.99316	2.04211
2.34375	1.50411	1.41916	1.49883	1.435	1.5473	1.5593	1.56362	1.56986	1.55546	1.59242	1.56842	1.59626
1.17188	1.43836	1.38653	1.43548	1.39564	1.38605	1.33661	1.38989	1.33565	1.30926	1.32701	1.32078	1.34045

## Sheet: KD probe B
[Probe] µM	ALDH1A1				ALDH1A2				ALDH1A3
100	10.6852	9.1756	9.82972	7.95576	11.7557	11.7945	11.1422	11.1673	9.93896	11.2055	12.2193	13.6164
75	9.13866	6.68499	8.46792	6.00528	8.82704	8.93153	8.77083	8.81622	6.41031	4.48648	8.55658	6.12507
50	7.6882	7.60719	7.21694	7.09662	7.89956	7.31774	8.46422	7.70694	7.02933	7.04253	8.7806	8.84947
37.5	6.72589	6.0467	6.30978	5.6955	5.74854	5.56014	5.9248	5.66991	4.57751	2.88957	6.17705	3.48643
25	5.17965	4.91684	4.9266	4.68226	7.55838	7.59717	8.01486	8.03677	3.99332	4.0387	4.77673	4.79678
18.75	4.34373	4.31285	4.1358	4.16351	3.68908	3.67905	3.7466	3.69937	2.87955	1.95945	3.44026	2.1307
12.5	3.30621	3.2413	3.14526	3.08773	4.87119	4.75456	5.0778	5.00655	2.44443	2.46739	2.69141	2.74814
9.375	2.70197	2.53283	2.54919	2.42095	2.42069	2.34892	2.43388	2.36079	1.97185	1.5064	2.16052	1.57791
6.25	2.184	2.10695	2.06104	2.00299	3.04156	3.05581	3.13233	3.15001	1.72593	1.71828	1.82013	1.81327
4.6875	1.91011	1.68688	1.83702	1.59954	1.69559	1.70588	1.6816	1.68081	1.49584	1.27341	1.5473	1.28317
3.125	1.45046	1.45283	1.37394	1.35995	2.046	2.01909	2.05972	2.10009	1.34966	1.36972	1.37104	1.3808
2.34375	1.23356	1.18976	1.17156	1.12749	1.47605	1.36101	1.50851	1.32064	1.27314	1.14121	1.27578	1.13435
1.5625	1.18053	1.07181	1.12169	1.06126	1.50482	1.49004	1.47474	1.46999	1.21879	1.20612	1.20507	1.21351
1.17188	0.986323	0.990545	0.963103	0.898984	1.27974	1.27446	1.24702	1.23119	1.17156	1.15256	1.18349	1.15438

## Sheet: Ki ALDH1A3 - NR6
[Acetaldehyde] mM	0 µM			1 µM			10 µM			50 µM			100 µM			200 µM
1	0.020331	0.016621	0.0173	0.01003	0.009233	0.00996	0.000516	0.000523	0.000515	0.000331	0.000312	0.000322	0.000181	0.0002	0.000273	0.0001	0.0001	0.0001
2.5	0.038617	0.036306	0.040293	0.025224	0.018664	0.028414	0.001105	0.001015	0.001182	0.000657	0.000666	0.000661	0.00023	0.0002	0.000268	0.0001	0.0001	0.0001
5	0.064837	0.061941	0.064693	0.054408	0.051596	0.049796	0.002995	0.002521	0.002483	0.001009	0.000879	0.000944	0.000552	0.000466	0.000494	0.000636	0.000652	0.000644
10	0.11512	0.10772	0.11576	0.075161	0.075161	0.073301	0.00917	0.008647	0.008108	0.002873	0.003072	0.002972	0.001484	0.001432	0.001631	0.0002	0.000188	0.000194
15	0.14529	0.13657	0.13566	0.10114	0.096993	0.095619	0.013522	0.013947	0.010604	0.004213	0.004357	0.004285	0.00305	0.003095	0.003243	0.001233	0.001632	0.001433
20	0.14693	0.14785	0.14106	0.10893	0.10893	0.12317	0.013562	0.012831	0.015933	0.006367	0.006514	0.00644	0.005067	0.005323	0.005205	0.00176	0.002058	0.001909

## Sheet: Km ALDH1A1 ALDH1A2
[Probe] µM	ALDH1A1			ALDH1A2
300	23.5373	23.266	23.4017	38.2635	32.032	35.1477
150	17.5213	16.8516	17.1864	24.8158	23.6885	24.2521
75	8.74493	9.12753	8.93623	14.4557	14.3056	14.3806
37.5	4.89915	5.52137	5.21026	8.11804	7.94641	8.03222
18.75	2.74467	2.8564	2.80054	4.65411	4.24659	4.45035
9.375	1.69156	1.97885	1.83521	2.84185	3.04553	2.94369
4.6875	1.27666	1.40428	1.34047	2.1233	1.81241	1.96785
200	16.5163	16.4206	16.4684	36.1393	35.4322	35.7858
100	12.6543	11.2666	11.9604	22.2084	21.6087	21.9086
50	7.0215	6.60669	6.8141	12.0001	12.4612	12.2307
25	4.27675	3.90968	4.09322	6.60593	6.79887	6.7024
12.5	2.13842	2.23409	2.18625	4.05365	3.93571	3.99468
6.25	1.56385	1.53191	1.54788	2.46655	2.52007	2.49331
3.125	1.24471	1.11709	1.1809	1.67284	1.69431	1.68358

## Sheet: Biomolecules probe A
Tris pH= 8.0	Tris pH= 8.5	Hepes pH= 7.0	Hepes pH= 7.5	H2O2	FBS	Trypsine	NaOH	Fe(II)Cl2	β-mercaptoEtOH	Cysteine	Glycine	Glutamate	Lysine	Tryptophan	Tyrosine	NaCl	KCl	MgCl2	ZnSO4	NAD	DMSO	CTRL	Probe 11	ALDH1A1	ALDH1A2	ALDH1A3
2.36938	1.01219	1.52628	1.24752	0.977913	1.52399	1.27951	1.07845	0.43412	1.56055	1.59939	1.19726	0.941356	0.973343	1.08987	0.875095	1.11729	0.941356	1.09444	1.06017	1.30236	1.05103	0.977913	1.08302	4.32198	5.63813	7.87062
2.30769	1.24296	1.49429	1.30922	1.0853	1.47144	1.17898	1.17212	0.447829	1.66108	1.45088	1.45088	0.918507	0.923077	0.980198	0.916222	1.06931	0.907083	0.927647	0.980198	1.33663	1.00533	1.0853	0.913938	4.41537	5.43385	7.49416
1.99238	0.982483	1.46458	1.70449	1.05331	1.37548	1.17441	0.927647	0.450114	1.57426	1.35263	1.21554	0.909368	0.913938	0.88195	0.888804	1.52171	1.10586	0.929931	1.24981	1.17669	0.998477	1.05331	1.00305	4.4337	5.42813	8.00305

## Sheet: Biomolecules probe B
Tris pH= 8.0	Tris pH= 8.5	Hepes pH= 7.0	Hepes pH= 7.5	H2O2	FBS	Trypsine	NaOH	Fe(II)Cl2	β-mercaptoEtOH	Cysteine	Glycine	Glutamate	Lysine	Tryptophan	Tyrosine	NaCl	KCl	MgCl2	ZnSO4	NAD	DMSO	CTRL	Probe 10	ALDH1A1	ALDH1A2	ALDH1A3
1.76496	1.3708	2.22774	2.08759	1.86131	1.51387	1.84526	1.49781	0.527007	2.41168	1.62482	1.73139	1.42482	2.1854	2.37226	1.87007	1.21898	1.28029	2.44526	2.55912	2.02336	1.77518	0.893431	1.88029	2.88613	4.47883	11.108
1.63358	1.30657	1.74891	1.72847	1.75474	1.37956	1.52263	1.48759	0.470073	1.98686	1.57518	1.74599	1.31533	2.17372	1.93285	1.82628	1.81314	2.73431	1.42044	1.62336	1.79124	1.54015	0.835036	1.62628	2.75036	4.41168	11.7869
1.69489	1.2219	1.83358	1.48029	1.83796	1.55474	1.48759	1.36496	0.421898	1.85985	1.49927	1.69927	1.34745	1.78978	1.88029	1.7708	1.96496	0.921168	1.34307	1.69197	1.59416	1.43212	1.27153	1.60146	2.68467	3.9708	9.70949

## Sheet: LC_mass
AREAT TIC
	Probe 10				Probe 10-COOH
Buffer	9480149	10113371	16727419	14473716	0	0	0	0
ALDH1A1	32488	25266	527201	588956	26353656	30637066	18030552	17027138
ALDH1A2	11264024	12771363	5497016	5987031	18647884	19590595	21767211	22597746
ALDH1A3	17952906	17991269	13247597	14014206	385884	341012	3781399	3964339

## Sheet: fig_4
If ROI (a.u.)
3054	3060	U87-MG	4T1	HEK293T	hASTRO
223.52	254.68	238.82	10.801	64.441	0
222.87	232.45	283.69	16.261	43.961	0
254.268	200.36	302.7	15.641	59.771	25.746
245.65	210.52	195.53	3.531	72.091	0
230.548	200.45	182.63	17.491	46.461	1.276

## Sheet: fig_5
% cell viability 10uM
3054	3060	U87MG	4T1	HEK293T	hASTRO
92.6485	90.3258	85.4873	85.5694	86.4467	84.1614
92.3652	91.3365	86.3577	83.5736	91.2307	88.5188
91.8745	91.3478	86.8785	83.6921	96.8963	85.4535
92.3458	90.9745	87.5968	86.8788	84.5125	80.8182
92.5485	90.4258	85.3873	85.6693	86.3467	84.0614
92.2652	91.2365	86.4577	83.8736	91.1307	88.4188
91.3745	91.2478	86.7785	83.5921	96.7963	85.2535
92.2458	90.8745	87.4968	86.9788	84.6125	80.9182

## Sheet: fig_6
qPCR
	S18	ALDH1A3		ALDH1A1		ALDH1A2
			2^-deltaCT		2^-deltaCT		2^-deltaCT
Gl261	18.8487	29.1337	0.00080149	36.494	4.87771e-06	35.9896	6.91951e-06
